# Supplementary material for: Asperuloside inhibits the activation of pancreatic cancer-associated fibroblasts via activating transcription factor 6
Source: Discov Oncol. 2024 Jun 19;15:234. doi: 10.1007/s12672-024-01095-w (PMC11187058; doi:10.1007/s12672-024-01095-w)
Supplement: Supplementary file 2 — Supplementary material 2. [file 12672_2024_1095_MOESM2_ESM.xlsx]

## Sheet: Figure 2B
Original band intensity
		α-SMA		Vimentin		FAP		GAPDH
	1#	NFs	12254.9	NFs	13253.9	NFs	11996.6	NFs	24555.4
			13678.3		13360.6		11576.6		24849
			12564.5		13682.1		12504.6		24948.4
		CFs	17229.5	CFs	19556.5	CFs	22232.4	CFs	22800
			18886.4		19985.4		21216.7		22984.9
			18124.6		19453.5		21975.7		23161.4
	2#	NFs	16329.8	NFs	13183.8	NFs	11750.6	NFs	24073.4
			16927.2		13512.8		11883.5		23887.2
			17593.3		13798.5		12829.5		23758
		CFs	23697.8	CFs	21540.5	CFs	24769.5	CFs	25683.1
			23634.1		21022.5		24295.5		25868.1
			22427.2		21963.4		25049.2		25971.4
	3#	NFs	19224.7	NFs	15975.5	NFs	15102.1	NFs	26864.4
			19647.1		16212.3		15349.3		26830.8
			19159		15389.2		15655.8		26814.1
		CFs	31542.1	CFs	31503.9	CFs	31791.6	CFs	32139.7
			30905.6		31270.4		31236.7		31949.7
			30354.6		30910.5		31314		31775.4
Normalized with GAPDH
		α-SMA		Vimentin		FAP
	1#	NFs	0.499071	NFs	0.539757	NFs	0.488551
			0.550458		0.537674		0.465877
			0.503619		0.548415		0.501218
		CFs	0.75568	CFs	0.857742	CFs	0.975102
			0.821687		0.869499		0.923069
			0.782535		0.83991		0.948803
	2#	NFs	0.678333	NFs	0.547651	NFs	0.488114
			0.708632		0.565694		0.497486
			0.740521		0.580792		0.540008
		CFs	0.922698	CFs	0.838703	CFs	0.964429
			0.913637		0.81268		0.939208
			0.863536		0.845675		0.964494
	3#	NFs	0.71562	NFs	0.594671	NFs	0.562159
			0.732259		0.604244		0.572079
			0.714511		0.573921		0.583863
		CFs	0.981407	CFs	0.980217	CFs	0.989168
			0.96732		0.978739		0.977684
			0.955285		0.972779		0.98548
The control group was normalized
			α-SMA			Vimentin			FAP
				Mean	SD		Mean	SD		Mean	SD
	1#	NFs	0.963987			0.995956			1.00688
			1.06324	1	0.0549455	0.992113	1	0.0105099	0.960145	1	0.0369008
			0.972771			1.01193			1.03298
		CFs	1.45964			1.5827			2.00963
			1.58714	1.51943	0.0641161	1.60439	1.57896	0.0274898	1.90239	1.95582	0.05362
			1.51151			1.5498			1.95543
	2#	NFs	0.956528			0.969788			0.959842
			0.999252	1	0.0438507	1.00174	1	0.0293819	0.978271	1	0.0543819
			1.04422			1.02847			1.06189
		CFs	1.30111			1.48519			1.89648
			1.28833	1.26904	0.0449342	1.43911	1.47394	0.0307946	1.84689	1.87999	0.0286704
			1.21768			1.49753			1.89661
	3#	NFs	0.992818			1.0063			0.981593
			1.0159	1	0.0137933	1.0225	1	0.0262306	0.998915	1	0.0189723
			0.99128			0.971192			1.01949
		CFs	1.36156			1.65873			1.7272
			1.34201	1.34296	0.0181384	1.65623	1.6537	0.00666274	1.70715	1.71837	0.0102371
			1.32532			1.64614			1.72076
			α-SMA			Vimentin			FAP
		NFs	Mean	1		Mean	1		Mean	1
			SD	0.0358195		SD	0.0203826		SD	0.033807
		CAFs	Mean	1.42384		Mean	1.56887		Mean	1.85139
			SD	0.181746		SD	0.0809506		SD	0.109462

## Sheet: Figure 3B
Original band intensity
	α-SMA		GAPDH
	0 mM	41405.1	0 mM	35431.7
		42758		35197.5
		41048.9		35087
	1 mM	30948.5	1 mM	34749.8
		30545		35086
		31023.6		35927.8
	3 mM	19909.7	3 mM	35911.3
		19375.4		35703.5
		20807.7		35045.4
	5 mM	16854.8	5 mM	41498
		17163.2		41130
		16250.2		42091
Normalized with GAPDH	0 mM	1.16859
		1.2148
		1.16992
	1 mM	0.890607
		0.870578
		0.863498
	3 mM	0.554412
		0.542676
		0.593737
	5 mM	0.406159
		0.417291
		0.386073
The control group was normalized	0 mM	0.986622
		1.02564
		0.987741
	1 mM	0.751925
		0.735014
		0.729038
	3 mM	0.468081
		0.458173
		0.501282
	5 mM	0.342913
		0.352312
		0.325955

## Sheet: Figure 4
Original band intensity
	ATF6		GAPDH
	0 mM	32436.3	0 mM	32239
		34829.6		32141.5
		33951		31992.5
	1 mM	18516.9	1 mM	33803.6
		18936.2		33797
		18514.5		34788
	3 mM	12875.6	3 mM	36258.2
		11912.9		36387.2
		11783.9		36491
	5 mM	6099.66	5 mM	44048.5
		5837.2		43144.7
		5721.54		46912.6
Normalized with GAPDH	0 mM	1.00612
		1.08363
		1.06122
	1 mM	0.547779
		0.560292
		0.532209
	3 mM	0.35511
		0.327393
		0.322927
	5 mM	0.138476
		0.135293
		0.121962
The control group was normalized	0 mM	0.957914
		1.03171
		1.01037
	1 mM	0.521534
		0.533447
		0.50671
	3 mM	0.338096
		0.311707
		0.307455
	5 mM	0.131841
		0.128811
		0.116118

## Sheet: Figure 5A
Original band intensity
	ATF6		α-SMA		GAPDH
	Control	31702.6	Control	40510.1	Control	37599
		31654.6		40388.1		36280.3
		31309.7		39792.7		37346.2
	ASP	20850.9	ASP	16341.3	ASP	33466.5
		21125		17157.9		32824.8
		20183		16899.4		33320.8
	ASP+vector	28465.4	ASP+vector	25765.3	ASP+vector	34003.2
		28691.3		25007.7		33866.6
		28093.1		24525.7		34268.6
	ASP+ATF6	42946.5	ASP+ATF6	43498.8	ASP+ATF6	34309.5
		42517.9		42518.3		34586.7
		42097.3		43903.1		34369.9
Normalized with GAPDH	Control	0.843176	Control	1.07742
		0.8725		1.11322
		0.838363		1.06551
	ASP	0.623039	ASP	0.488288
		0.643571		0.522711
		0.60572		0.507175
	ASP+vector	0.837138	ASP+vector	0.757731
		0.847184		0.738417
		0.81979		0.71569
	ASP+ATF6	1.25174	ASP+ATF6	1.26784
		1.22931		1.22933
		1.22483		1.27737
The control group was normalized	Control	0.990403	Control	0.992665
		1.02485		1.02565
		0.98475		0.981688
	ASP	0.731828	ASP	0.449876
		0.755944		0.481591
		0.711485		0.467277
	ASP+vector	0.983311	ASP+vector	0.698122
		0.995111		0.680328
		0.962934		0.659388
	ASP+ATF6	1.4703	ASP+ATF6	1.1681
		1.44397		1.13262
		1.4387		1.17688
